# Supplementary material for: Single-cell analyses and host genetics highlight the role of innate immune cells in COVID-19 severity
Source: Nat Genet. 2023 Apr 24;55(5):753–67. doi: 10.1038/s41588-023-01375-1 (PMC10181941; doi:10.1038/s41588-023-01375-1)
Supplement: Supplementary file 2 — Supplementary Tables 1–9. [file 41588_2023_1375_MOESM2_ESM.xlsx]

## Sheet: Supp Table1
	Supplementary Table 1: Clinical characteristics of the study subjects
	Disease status		COVID-19				Healthy control
			All	Severe	Moderate		-
			(n = 73)	(n = 64)	(n = 9)		(n = 75)
	Age		68 (58 - 74)	69 (58 - 74.5)	62 (50 - 73)		34 (29.5 - 45.5)
	Male*		52 (71.2)	45 (70.3)	7 (77.8)		48 (64.0)
	Body-mass index		24.3 (22.5 - 26.7)	24.1 (22.5 - 26.7)	24.5 (23.7 - 26.0)		-
	Smoking status (Never)		21 (36.2)	18 (36.7)	3 (33.3)		-
	Days since symptom onset		10 (7 - 13)	10 (7.75 - 13)	7 (6 - 10)		-
	Duration of systemic corticosteroid treatment		3 (2 - 5)	3.5 (2 - 5)	2 (1 - 2)		-
	Comorbidities
		Diabetes mellitus	25 (34.2)	23 (35.9)	2 (22.2)		-
		Hypertension	36 (49.3)	33 (51.6)	3 (33.3)		-
		Lung disease	8 (11.0)	7 (10.9)	1 (11.1)		-
	Values shown as median (interquartile range) or No. (%).
	* One male patient with COVID-19 had the karyotype abnormality.

## Sheet: Supp Table2
	Supplementary Table 2: Number of cells per manually annotated 25 cell clusters
	Cluster	No. of cells
	CD4_Naive	206463
	CD4_Memory	94589
	CD4_Ef	7329
	Treg	18433
	CD8_Naive	64543
	CD8_Memory	24088
	CD8_Ef	53893
	NKT	26643
	MAIT	20612
	gdT	16242
	Pro T	1838
	NK	90824
	NK_CD56bright	3218
	cMono_S100A	32870
	cMono_IL1B	29577
	cMono_CCL3	22349
	intMono	13677
	ncMono	11919
	cDC	4318
	pDC	2234
	B_Naive	81316
	B_Memory	27766
	B_Activated	6060
	PB	8586
	Platelet	26073
	Total	895460

## Sheet: Supp Table3
	Supplementary Table 3: Interferon response scores across cell types and clinical conditions
	The average module scores of 13 cell types
	Cluster		RESPONSE_TO_TYPE_1_INTERFERON					RESPONSE_TO_INTERFERON_GAMMA
			mean	95%CI.l	95%CI.u	Puncorrected		mean	95%CI.l	95%CI.u	Puncorrected
	CD4T		0.143638	0.143388	0.143887	0		0.130311	0.130167	0.130455	0
	Treg		0.17955	0.17822	0.180881	8.88386e-76		0.164747	0.163895	0.165599	0
	CD8T		0.175051	0.174701	0.175402	0		0.18558	0.185287	0.185873	0
	MAIT		0.157836	0.156929	0.158743	2.71581e-86		0.165838	0.165316	0.166359	0
	Pro T		0.184521	0.180121	0.188921	9.20637e-15		0.203886	0.201307	0.206465	2.78289e-19
	NK		0.242947	0.242364	0.243531	0		0.232503	0.232187	0.232819	0
	CD14+ Mono		0.170898	0.170024	0.171772	1.83339e-18		0.287901	0.287405	0.288398	0
	CD16+ Mono		0.234807	0.233211	0.236403	0		0.366614	0.365713	0.367515	0
	cDC		0.155172	0.151638	0.158706	6.18133e-11		0.350488	0.348641	0.352335	0
	pDC		0.185079	0.180402	0.189756	4.83365e-14		0.266739	0.264454	0.269025	0
	B		0.144344	0.143873	0.144814	0		0.244239	0.243978	0.2445	0
	PB		0.191802	0.19023	0.193374	2.2815e-199		0.122958	0.122149	0.123766	0
	Platelet		0.121922	0.120677	0.123167	0		0.134646	0.134011	0.135281	0
	The module scores of cells in each cell type were compared with the average score of all PBMCs using two-sided one-sample t-test.
	The difference between average module scores of moderate or severe COVID-19 patients and those of healthy controls in each cell type
	Cluster	Comparison	RESPONSE_TO_TYPE_1_INTERFERON					RESPONSE_TO_INTERFERON_GAMMA
			mean_difference	95%CI.l	95%CI.u	Puncorrected		mean_difference	95%CI.l	95%CI.u	Puncorrected
	CD4T	Moderate vs HC	0.0757912	0.0737114	0.0778711	0		0.0273768	0.0264758	0.0282778	0
		Severe vs HC	0.00889182	0.00838476	0.00939887	5.67184e-258		0.0027125	0.00241002	0.00301498	4.2707e-69
	Treg	Moderate vs HC	0.137253	0.12664	0.147867	5.66826e-111		0.0525469	0.0480711	0.0570228	2.31172e-96
		Severe vs HC	0.0281715	0.0253341	0.0310089	2.21101e-82		0.0204765	0.018603	0.0223501	2.54262e-99
	CD8T	Moderate vs HC	0.103304	0.100239	0.106368	0		0.0487098	0.0470494	0.0503702	0
		Severe vs HC	0.0332698	0.0323563	0.0341833	0		0.0260857	0.0253465	0.0268248	0
	MAIT	Moderate vs HC	0.0779403	0.0661972	0.0896834	2.77245e-34		0.0267744	0.0214959	0.0320529	1.03007e-21
		Severe vs HC	0.0107983	0.007694	0.0139026	1.09295e-11		-0.00269385	-0.00454454	-0.000843164	0.00434593
	Pro T	Moderate vs HC	0.118122	0.0917024	0.144542	1.95262e-15		0.0378972	0.0255748	0.0502196	7.78262e-09
		Severe vs HC	0.0262325	0.018396	0.034069	6.93094e-11		0.00304845	-0.00207957	0.00817647	0.24379
	NK	Moderate vs HC	0.134832	0.12873	0.140934	0		0.0557276	0.0529933	0.0584619	3.59191e-293
		Severe vs HC	0.0498347	0.0484406	0.0512289	0		0.0196322	0.018892	0.0203724	0
	CD14+ Mono	Moderate vs HC	0.162297	0.15776	0.166835	0		0.0387742	0.0361913	0.0413571	1.33352e-179
		Severe vs HC	0.0846452	0.0830519	0.0862386	0		-0.00633911	-0.00732496	-0.00535326	2.2078e-36
	CD16+ Mono	Moderate vs HC	0.192682	0.184327	0.201037	0		0.0695307	0.0647953	0.0742662	2.37315e-154
		Severe vs HC	0.0568423	0.0536697	0.0600149	1.7908e-259		-0.0083163	-0.0102035	-0.00642912	6.30048e-18
	cDC	Moderate vs HC	0.194816	0.167856	0.221776	9.96264e-32		0.0513496	0.0375819	0.0651174	5.37521e-12
		Severe vs HC	0.111488	0.104218	0.118758	5.07814e-163		-0.0152147	-0.0193179	-0.0111115	4.86021e-13
	pDC	Moderate vs HC	0.278852	0.259965	0.297738	3.63107e-72		0.0699897	0.0630878	0.0768916	1.4747e-51
		Severe vs HC	0.0513686	0.0372187	0.0655185	5.95722e-12		0.0246875	0.0157419	0.0336331	1.09293e-07
	B	Moderate vs HC	0.117524	0.113301	0.121746	0		0.0311343	0.0292375	0.033031	1.74043e-210
		Severe vs HC	0.00826962	0.00743691	0.00910233	3.10897e-84		-0.00879243	-0.00929614	-0.00828872	4.13745e-255
	PB	Moderate vs HC	0.0541983	0.0431258	0.0652707	6.54559e-21		-0.0326914	-0.0401625	-0.0252203	8.7189e-17
		Severe vs HC	0.0367288	0.0290024	0.0444552	7.11768e-19		-0.0322027	-0.0389119	-0.0254935	4.40879e-19
	Platelet	Moderate vs HC	0.119394	0.112964	0.125824	3.40391e-236		0.0254215	0.0224913	0.0283518	3.22126e-62
		Severe vs HC	0.0406549	0.0385692	0.0427407	0		-0.00120106	-0.00255469	0.000152565	0.0820174
	P-values were calculated with two-sided Welch’s t-test.

## Sheet: Supp Table4
	Supplementary Table 4: Differences of clonal expansion rates of TCR between clinical conditions
	Cluster	Comparison	Difference of average clonal expansion rate	95%CI.l	95%CI.u	P
	CD4_Naive	Moderate vs HC	0.0058125	-0.0126286	0.0242536	0.518501
		Severe vs HC	-0.00459099	-0.0159668	0.00678482	0.424694
		Severe vs Moderte	-0.0104035	-0.0265927	0.00578566	0.179894
	CD4_Memory	Moderate vs HC	0.0149693	-0.0190467	0.0489852	0.362345
		Severe vs HC	-0.00639364	-0.0253062	0.0125189	0.504539
		Severe vs Moderte	-0.0213629	-0.0536251	0.0108993	0.171327
	CD4_Ef	Moderate vs HC	0.17815	0.0782745	0.278025	0.000895663
		Severe vs HC	0.0843995	-0.0216824	0.190481	0.117672
		Severe vs Moderte	-0.0937504	-0.179965	-0.00753613	0.0343446
	Treg	Moderate vs HC	0.0222616	-0.0461004	0.0906235	0.480273
		Severe vs HC	0.012408	-0.00741587	0.0322318	0.217946
		Severe vs Moderte	-0.00985364	-0.0781021	0.0583948	0.751046
	CD8_Naive	Moderate vs HC	0.00468629	-0.0216505	0.0310231	0.710394
		Severe vs HC	-0.00544028	-0.0212547	0.0103741	0.497246
		Severe vs Moderte	-0.0101266	-0.0351073	0.0148541	0.391703
	CD8_Memory	Moderate vs HC	-0.0847626	-0.232237	0.0627116	0.227329
		Severe vs HC	-0.106258	-0.16148	-0.0510356	0.000215474
		Severe vs Moderte	-0.0214954	-0.169741	0.12675	0.752927
	CD8_Ef	Moderate vs HC	-0.10029	-0.296403	0.0958232	0.275347
		Severe vs HC	-0.0623211	-0.123609	-0.00103379	0.0463251
		Severe vs Moderte	0.0379688	-0.160312	0.236249	0.677322
	MAIT	Moderate vs HC	-0.176648	-0.316435	-0.0368611	0.0188083
		Severe vs HC	-0.227227	-0.296904	-0.15755	4.75877e-09
		Severe vs Moderte	-0.0505793	-0.197199	0.09604	0.46931
	Pro T	Moderate vs HC	-0.312582	-0.6132	-0.0119632	0.0430973
		Severe vs HC	-0.302523	-0.426609	-0.178437	4.16715e-06
		Severe vs Moderte	0.0100585	-0.287463	0.30758	0.940198
	Differences of average clonal expansion rates (0-1) of each sample between disease status were evaluated using two-sided Welch’s t-test.
	P-values are uncorrected and reflect two-sided tests.
	P < 0.05 are highlighted in bold.

## Sheet: Supp Table5
	Supplementary Table 5: Differences of clonal expansion rates of BCR between clinical conditions
	Cluster	Comparison	Difference of average clonal expansion rate	95%CI.l	95%CI.u	P
	B_Naive	Moderate vs HC	-0.00244516	-0.0335361	0.0286458	0.87263
		Severe vs HC	0.000793492	-0.0263755	0.0279625	0.95403
		Severe vs Moderate	0.00323866	-0.026826	0.0333033	0.825077
	B_Memory	Moderate vs HC	0.0138654	-0.023434	0.0511648	0.446979
		Severe vs HC	0.0242071	-0.0108722	0.0592865	0.174471
		Severe vs Moderate	0.0103417	-0.03027	0.0509535	0.605955
	B_Activated	Moderate vs HC	-0.021911	-0.0580576	0.0142355	0.224815
		Severe vs HC	0.0265693	-0.0247783	0.077917	0.307053
		Severe vs Moderate	0.0484804	-0.00336044	0.100321	0.0662915
	B_Plasma	Moderate vs HC	0.231516	0.0633901	0.399642	0.0117183
		Severe vs HC	0.21382	0.138209	0.289431	1.29434e-07
		Severe vs Moderate	-0.0176962	-0.186308	0.150915	0.82086
	Differences of average clonal expansion rates (0-1) of each sample between disease status were evaluated using two-sided Welch’s t-test.
	P-values are uncorrected and reflect two-sided tests.
	P < 0.05 are highlighted in bold.

## Sheet: Supp Table6
	Supplementary Table 6: Differences of scDRS disease scores between COVID-19 phenotypes in six major cell types
	Phenotype	Cluster	mean difference of scDRS disease score	95%CI.l	95%CI.u	Pbonferroni
	Very Severe (A2) vs Self-reported (C2)	CD4T	-0.175736	-0.211223	-0.140249	1.05e-13
		CD8T	-0.168484	-0.202298	-0.13467	8.11e-14
		NK	0.116668	0.0751598	0.158176	6.71e-06
		Mono	0.732262	0.680664	0.78386	3.84e-39
		DC	0.812998	0.724726	0.901271	3.16e-27
		B	-0.389564	-0.416684	-0.362444	1.74e-39
	Hospitalized (B2) vs Self-reported (C2)	CD4T	-0.185267	-0.207054	-0.16348	2.05e-25
		CD8T	-0.0689057	-0.0950256	-0.0427857	2.62e-05
		NK	-0.0308048	-0.0622239	0.000614287	0.981
		Mono	0.49118	0.448204	0.534156	4e-33
		DC	0.707628	0.621892	0.793365	1.64e-24
		B	-0.222118	-0.249996	-0.194241	8.05e-24
	Very Severe (A2) vs Hospitalized (B2)	CD4T	0.00953111	-0.015903	0.0349652	1
		CD8T	-0.0995785	-0.13131	-0.067847	4.71e-07
		NK	0.147473	0.112948	0.181997	3.31e-11
		Mono	0.241082	0.21492	0.267244	1.94e-27
		DC	0.10537	0.0596703	0.15107	0.000331
		B	-0.167445	-0.186895	-0.147996	1.01e-25
	Differences of average scDRS disease scores of each sample were evaluated using two-sided paired t-test.
	Adjusted P-values were calculated with Bonferroni's correction across all pairs of six cell types and three GWAS comparisons.

## Sheet: Supp Table7
	Supplementary Table 7: Association and heterogeneity of PBMC cell types with host genetic risk
	Major six cell types of COVID-19 scRNAseq data
	Cluster		GWAS phentype
		Very Severe COVID-19					Hospitalized COVID-19					Self-reported COVID-19
		PAssociation	FDRAssociation	PHeterogeneity	FDRHeterogeneity		PAssociation	FDRAssociation	PHeterogeneity	FDRHeterogeneity		PAssociation	FDRAssociation	PHeterogeneity	FDRHeterogeneity
	CD4T	0.993007	0.993007	0.000999001	0.017982		0.953047	0.993007	0.001998	0.017982		0.646354	0.993007	0.374625	0.421454
	CD8T	0.948052	0.993007	0.0579421	0.127872		0.755245	0.993007	0.027972	0.0719281		0.736264	0.993007	0.548452	0.580713
	NK	0.801199	0.993007	0.00499501	0.017982		0.912088	0.993007	0.003996	0.017982		0.905095	0.993007	0.187812	0.241473
	Mono	0.001998	0.011988	0.002997	0.017982		0.015984	0.0719281	0.00999001	0.02997		0.36963	0.950478	0.0839161	0.151049
	DC	0.000999001	0.011988	0.110889	0.181455		0.001998	0.011988	0.0639361	0.127872		0.466533	0.993007	0.292707	0.351249
	B	0.506494	0.993007	0.157842	0.236763		0.254745	0.764236	0.178821	0.241473		0.044955	0.161838	0.656344	0.656344
	P-values of cell type-disease association and heterogeneity were evaluated using scDRS.
	Associations or Heterogeneities with FDR<0.05 are highlighted in bold (FDR was calculated via the Benjamini-Hochberg method across all pairs of six cell types and three phenotypes).
	Monocyes and dendritic cells of COVID-19 scRNAseq data
	Cluster		GWAS phentype
		Very Severe COVID-19					Hospitalized COVID-19					Self-reported COVID-19
		PAssociation	FDRAssociation	PHeterogeneity	FDRHeterogeneity		PAssociation	FDRAssociation	PHeterogeneity	FDRHeterogeneity		PAssociation	FDRAssociation	PHeterogeneity	FDRHeterogeneity
	cMono	0.001998	0.00599401	0.002997	0.0224775		0.022977	0.0344655	0.00599401	0.02997		0.38961	0.433495	0.0869131	0.13037
	intMono	0.000999001	0.00499501	0.001998	0.0224775		0.00899101	0.0192664	0.00799201	0.02997		0.292707	0.399146	0.017982	0.0539461
	ncMono	0.000999001	0.00499501	0.0519481	0.116134		0.021978	0.0344655	0.30969	0.331811		0.335664	0.41958	0.0789211	0.13037
	cDC	0.000999001	0.00499501	0.0619381	0.116134		0.001998	0.00599401	0.0549451	0.116134		0.404595	0.433495	0.150849	0.205703
	pDC	0.012987	0.0243506	0.257742	0.297395		0.00599401	0.014985	0.167832	0.20979		0.576424	0.576424	0.43956	0.43956
	P-values of cell type-disease association and heterogeneity were evaluated using scDRS.
	Associations or Heterogeneities with FDR<0.05 are highlighted in bold (FDR was calculated via the Benjamini-Hochberg method across all pairs of five cell types and three phenotypes).
	All of 25 manually annotated clusters of COVID-19 scRNAseq data
	Cluster		GWAS phentype
		Very Severe COVID-19					Hospitalized COVID-19					Self-reported COVID-19
		PAssociation	FDRAssociation	PHeterogeneity	FDRHeterogeneity		PAssociation	FDRAssociation	PHeterogeneity	FDRHeterogeneity		PAssociation	FDRAssociation	PHeterogeneity	FDRHeterogeneity
	CD4_Naive	0.999001	1	0.000999001	0.0187313		0.995005	1	0.028971	0.105576		0.662338	0.919913	0.321678	0.438652
	CD4_Memory	0.908092	1	0.000999001	0.0187313		0.75025	0.968946	0.00599401	0.0408682		0.61039	0.883251	0.233766	0.357805
	CD4_Ef	0.883117	1	0.438561	0.540443		0.454545	0.792812	0.316683	0.438652		0.653347	0.919913	0.906094	0.918338
	Treg	0.042957	0.178988	0.895105	0.918338		0.026973	0.118999	0.555445	0.650912		0.250749	0.606651	0.372627	0.481846
	CD8_Naive	0.999001	1	0.000999001	0.0187313		1	1	0.003996	0.0374625		0.762238	0.968946	0.142857	0.281955
	CD8_Memory	0.154845	0.446669	0.182817	0.311355		0.1998	0.555001	0.340659	0.448236		0.485515	0.825841	0.794206	0.875962
	CD8_Ef	0.715285	0.957971	0.044955	0.146593		0.37962	0.757138	0.0719281	0.17982		0.612388	0.883251	0.633367	0.730808
	NKT	0.986014	1	0.023976	0.0946422		0.919081	1	0.156843	0.286908		0.892108	1	0.855145	0.911588
	MAIT	0.003996	0.0374625	0.933067	0.933067		0.00599401	0.044955	0.875125	0.911588		0.045954	0.17982	0.854146	0.911588
	gdT	0.42957	0.76709	0.02997	0.105576		0.548452	0.856956	0.211788	0.345307		0.739261	0.968946	0.410589	0.521936
	Pro T	0.338661	0.707626	0.186813	0.311355		0.536464	0.856956	0.107892	0.231197		0.961039	1	0.0889111	0.202071
	NK	0.794206	0.992757	0.00499501	0.0374625		0.909091	1	0.002997	0.0321107		0.899101	1	0.174825	0.304928
	NK_CD56bright	0.924076	1	0.030969	0.105576		0.982018	1	0.28971	0.426045		0.945055	1	0.2997	0.43226
	cMono_S100A	0.001998	0.0214072	0.000999001	0.0187313		0.018981	0.109506	0.00499501	0.0374625		0.495505	0.825841	0.0749251	0.18127
	cMono_IL1B	0.001998	0.0214072	0.001998	0.024975		0.026973	0.118999	0.011988	0.0599401		0.383616	0.757138	0.232767	0.357805
	cMono_CCL3	0.001998	0.0214072	0.014985	0.0661104		0.020979	0.10989	0.011988	0.0599401		0.244755	0.606651	0.122877	0.249075
	intMono	0.000999001	0.0214072	0.001998	0.024975		0.00899101	0.0613023	0.00799201	0.0461077		0.292707	0.665244	0.017982	0.0749251
	ncMono	0.000999001	0.0214072	0.0519481	0.162338		0.021978	0.10989	0.30969	0.438241		0.335664	0.707626	0.0789211	0.184971
	cDC	0.000999001	0.0214072	0.0619381	0.165906		0.001998	0.0214072	0.0549451	0.164835		0.404595	0.76709	0.150849	0.282842
	pDC	0.012987	0.0811688	0.257742	0.386613		0.00599401	0.044955	0.167832	0.2997		0.576424	0.87962	0.43956	0.540443
	B_Naive	0.586414	0.87962	0.00799201	0.0461077		0.33966	0.707626	0.012987	0.0608766		0.0479521	0.17982	0.227772	0.357805
	B_Memory	0.426573	0.76709	0.150849	0.282842		0.22977	0.601984	0.653347	0.742439		0.0909091	0.324675	0.869131	0.911588
	B_Activated	0.232767	0.601984	0.0679321	0.175686		0.152847	0.446669	0.106893	0.231197		0.114885	0.391654	0.485515	0.577993
	B_Plasma	0.273726	0.641546	0.0599401	0.165906		0.136863	0.446293	0.0579421	0.165906		0.146853	0.446669	0.448551	0.542603
	Platelet	0.545455	0.856956	0.335664	0.448236		0.415584	0.76709	0.791209	0.875962		0.714286	0.957971	0.117882	0.245588
	P-values of cell type-disease association and heterogeneity were evaluated using scDRS.
	Associations or Heterogeneities with FDR<0.05 are highlighted in bold (FDR was calculated via the Benjamini-Hochberg method across all pairs of 25 cell types and three phenotypes).

## Sheet: Supp Table8
	Supplementary Table 8: eQTL analysis of COVID-19-associated variants in six major cell types
	Cell type	rsID	chr:position	Allele	V2G	COVID-19							Healthy control
			(b37)	Risk/non-risk		Beta	SE	95%CI.l	95%CI.u	P	FDR		Beta	SE	95%CI.l	95%CI.u	P	FDR
	CD4T	rs1886814	6:41502683	C/A	FOXP4	-5.18193e-05	0.00117902	-0.00236265	0.00225902	0.9651	0.971665		0.00128201	0.00103995	-0.000756254	0.00332027	0.221973	0.443946
		rs72711165	8:125336564	C/T	TMEM65	-0.0481727	0.020935	-0.0892045	-0.00714084	0.0251335	0.107715		-0.0200531	0.010021	-0.039694	-0.00041221	0.0494351	0.164784
		rs529565	9:136149500	C/T	ABO	0.0451931	0.0120153	0.0216436	0.0687426	0.000406118	0.00609177		0.0300468	0.00918231	0.0120498	0.0480438	0.00168863	0.0231548
		rs2109069	19:4719443	A/G	DPP9	0.00973347	0.00532051	-0.000694543	0.0201615	0.0726618	0.198168		-0.0013528	0.00305867	-0.00734767	0.00464208	0.659709	0.806766
		rs13050728	21:34615210	T/C	IFNAR2	-0.000259972	0.00728628	-0.0145408	0.0140209	0.971665	0.971665		-0.00130016	0.00328361	-0.00773593	0.0051356	0.693396	0.806766
	CD8T	rs1886814	6:41502683	C/A	FOXP4	-0.000450238	0.00327915	-0.00687726	0.00597678	0.891284	0.971665		0.00306661	0.00203108	-0.000914243	0.00704746	0.135786	0.370327
		rs72711165	8:125336564	C/T	TMEM65	-0.0298211	0.018426	-0.0659354	0.00629333	0.111192	0.256596		-0.0139104	0.00810501	-0.029796	0.00197508	0.0907319	0.272196
		rs529565	9:136149500	C/T	ABO	0.0186496	0.00533276	0.00819761	0.0291017	0.000928311	0.00928311		0.0128624	0.00413298	0.00476191	0.0209629	0.00272987	0.0231548
		rs2109069	19:4719443	A/G	DPP9	0.0123824	0.00995339	-0.00712589	0.0318907	0.218668	0.345265		-0.000497487	0.00482594	-0.00995615	0.00896117	0.918203	0.961463
		rs13050728	21:34615210	T/C	IFNAR2	-0.00366972	0.0075337	-0.0184355	0.0110961	0.628083	0.727986		0.00203385	0.00377251	-0.00536014	0.00942784	0.591589	0.806766
	NK	rs1886814	6:41502683	C/A	FOXP4	-0.00550445	0.00316641	-0.0117105	0.000701608	0.0876387	0.219097		0.00256865	0.00202336	-0.00139707	0.00653436	0.208657	0.443946
		rs72711165	8:125336564	C/T	TMEM65	-0.0357877	0.0169741	-0.0690563	-0.00251913	0.0394857	0.148071		-0.00760672	0.01059	-0.0283627	0.0131493	0.475074	0.79179
		rs529565	9:136149500	C/T	ABO	0.00324149	0.00177139	-0.000230377	0.00671335	0.072588	0.198168		0.00323921	0.0013457	0.000601695	0.00587673	0.0188424	0.094212
		rs2109069	19:4719443	A/G	DPP9	0.00105076	0.0139852	-0.0263597	0.0284612	0.940376	0.971665		-0.00596069	0.00754743	-0.0207534	0.008832	0.432452	0.76315
		rs13050728	21:34615210	T/C	IFNAR2	0.0147748	0.0124359	-0.00959912	0.0391488	0.239817	0.359726		0.00799565	0.00605927	-0.0038803	0.0198716	0.191469	0.441852
	Mono	rs1886814	6:41502683	C/A	FOXP4	-0.00227314	0.00267746	-0.00752087	0.00297459	0.399501	0.544774		0.00610533	0.00285637	0.000506943	0.0117037	0.036215	0.135806
		rs72711165	8:125336564	C/T	TMEM65	-0.0244407	0.0122013	-0.0483548	-0.000526622	0.0500128	0.166709		0.00461436	0.0124843	-0.0198545	0.0290832	0.712838	0.806766
		rs529565	9:136149500	C/T	ABO	-0.00424779	0.00077478	-0.00576634	-0.00272925	1.0383e-06	3.11491e-05		-0.00397735	0.00105004	-0.00603539	-0.00191931	0.000327628	0.00982884
		rs2109069	19:4719443	A/G	DPP9	-0.00833124	0.00642243	-0.020919	0.00425649	0.199878	0.33313		-0.00611718	0.00627703	-0.0184199	0.00618557	0.333297	0.624932
		rs13050728	21:34615210	T/C	IFNAR2	0.0302982	0.00963684	0.0114104	0.0491861	0.00266564	0.0199923		0.000489738	0.0055079	-0.0103055	0.011285	0.929414	0.961463
	DC	rs1886814	6:41502683	C/A	FOXP4	0.00557854	0.00942005	-0.0128844	0.0240415	0.556284	0.695355		0.00680185	0.00473103	-0.00247079	0.0160745	0.15517	0.387926
		rs72711165	8:125336564	C/T	TMEM65	-0.0578804	0.0373293	-0.131044	0.0152836	0.127078	0.269774		0.000273202	0.0314671	-0.0614011	0.0619475	0.993099	0.993099
		rs529565	9:136149500	C/T	ABO	-0.00495988	0.00521205	-0.0151753	0.00525555	0.345694	0.493848		-0.00355881	0.00140198	-0.00630664	-0.000810971	0.0134661	0.0807964
		rs2109069	19:4719443	A/G	DPP9	0.0106414	0.0220188	-0.0325147	0.0537976	0.630921	0.727986		-0.00585846	0.0158084	-0.0368424	0.0251255	0.712111	0.806766
		rs13050728	21:34615210	T/C	IFNAR2	0.0345887	0.0254308	-0.0152547	0.0844322	0.179662	0.31705		-0.00652215	0.0139359	-0.0338361	0.0207918	0.641297	0.806766
	B	rs1886814	6:41502683	C/A	FOXP4	0.010667	0.00703152	-0.00311457	0.0244485	0.134887	0.269774		0.00844414	0.00371934	0.00115436	0.0157339	0.0264087	0.11318
		rs72711165	8:125336564	C/T	TMEM65	-0.0358867	0.0128161	-0.0610058	-0.0107676	0.00699711	0.0419827		-0.00380785	0.00873341	-0.020925	0.0133093	0.664231	0.806766
		rs529565	9:136149500	C/T	ABO	0.00526311	0.00215306	0.00104319	0.00948304	0.0176794	0.0883969		0.0112631	0.00366838	0.00407321	0.018453	0.00308731	0.0231548
		rs2109069	19:4719443	A/G	DPP9	0.00538866	0.00768961	-0.0096827	0.02046	0.486347	0.634366		-0.00160304	0.00455664	-0.0105339	0.0073278	0.726089	0.806766
		rs13050728	21:34615210	T/C	IFNAR2	0.0255399	0.0173367	-0.00843939	0.0595192	0.146304	0.27432		-0.0020455	0.00374361	-0.00938284	0.00529184	0.586607	0.806766
	P-values are uncorrected and reflect two-sided tests.
	Associations with FDR < 0.05 are highlighted in bold (FDR was calculated via the Benjamini-Hochberg method across all pairs of six cell types and five variants).

## Sheet: Supp Table9
	Supplementary Table 9: eQTL analysis of COVID-19-associated variants in monocytes
	Cell type	rsID	chr:position	Allele	V2G	COVID-19							Healthy control
			(b37)	Risk/non-risk		Beta	SE	95%CI.l	95%CI.u	P	FDR		Beta	SE	95%CI.l	95%CI.u	P	FDR
	cMono	rs1886814	6:41502683	C/A	FOXP4	-0.00204002	0.00265776	-0.00724914	0.0031691	0.445967	0.557459		0.00772349	0.00327048	0.00131348	0.0141335	0.0211122	0.135423
		rs72711165	8:125336564	C/T	TMEM65	-0.0235566	0.0127086	-0.048465	0.0013519	0.0690686	0.259007		-0.00341466	0.0159014	-0.0345808	0.0277515	0.830622	0.830622
		rs529565	9:136149500	C/T	ABO	-0.00443066	0.000742284	-0.00588551	-0.00297581	1.70748e-07	2.56121e-06		-0.00428163	0.000952729	-0.00614895	-0.00241432	2.83651e-05	0.000425476
		rs2109069	19:4719443	A/G	DPP9	-0.0117152	0.00713912	-0.0257076	0.00227726	0.106407	0.31922		-0.00686608	0.00735706	-0.0212856	0.00755349	0.354035	0.660843
		rs13050728	21:34615210	T/C	IFNAR2	0.0303158	0.00949073	0.0117143	0.0489173	0.00230281	0.0172711		0.00367219	0.00453544	-0.00521712	0.0125615	0.420999	0.660843
	intMono	rs1886814	6:41502683	C/A	FOXP4	-0.000641711	0.00596319	-0.0123293	0.0110459	0.914688	0.94046		0.00307207	0.00762722	-0.011877	0.0180211	0.688395	0.830622
		rs72711165	8:125336564	C/T	TMEM65	-0.0248013	0.0168666	-0.0578592	0.00825653	0.147038	0.343914		0.0324836	0.0230587	-0.0127106	0.0776777	0.163537	0.490612
		rs529565	9:136149500	C/T	ABO	-0.00476691	0.00184377	-0.00838063	-0.00115319	0.0123564	0.0617819		-0.00354289	0.00156773	-0.00661559	-0.000470188	0.0270847	0.135423
		rs2109069	19:4719443	A/G	DPP9	0.00345507	0.0114256	-0.0189387	0.0258488	0.76347	0.880926		-0.00356609	0.0133469	-0.0297254	0.0225933	0.790147	0.830622
		rs13050728	21:34615210	T/C	IFNAR2	0.0219275	0.0154172	-0.0082897	0.0521447	0.160493	0.343914		-0.00803867	0.010361	-0.0283458	0.0122685	0.440562	0.660843
	ncMono	rs1886814	6:41502683	C/A	FOXP4	-0.00832007	0.00882641	-0.0256195	0.00897938	0.350146	0.525125		0.00439638	0.00435898	-0.00414706	0.0129398	0.316805	0.660843
		rs72711165	8:125336564	C/T	TMEM65	-0.0331835	0.0378894	-0.107445	0.0410784	0.385092	0.525125		0.0127977	0.0134859	-0.0136341	0.0392296	0.346044	0.660843
		rs529565	9:136149500	C/T	ABO	0.000171674	0.00228755	-0.00431183	0.00465518	0.94046	0.94046		-0.00321605	0.00207167	-0.00727645	0.000844345	0.125279	0.469794
		rs2109069	19:4719443	A/G	DPP9	0.0173678	0.0193298	-0.0205178	0.0552535	0.372983	0.525125		-0.00525958	0.00930081	-0.0234888	0.0129697	0.573625	0.782216
		rs13050728	21:34615210	T/C	IFNAR2	0.0273511	0.0208674	-0.0135482	0.0682504	0.195606	0.366762		-0.00323158	0.0102321	-0.0232862	0.0168231	0.753116	0.830622
	P-values are uncorrected and reflect two-sided tests.
	Associations with FDR < 0.05 are highlighted in bold (FDR was calculated via the Benjamini-Hochberg method across all pairs of three cell types and five variants).
